# Supplementary material for: Differential development of antibiotic resistance and virulence between Acinetobacter species
Source: mSphere. 2024 Apr 5;9(5):e00109-24. doi: 10.1128/msphere.00109-24 (PMC11237425; doi:10.1128/msphere.00109-24)
Supplement: Supplemental Tables — Tables S1-S13. [file msphere.00109-24-s0002.xlsx]

## Sheet: Supp Table S1
Supplementary Table S1: Strains used in this study
Strain identifier	Associated Name	Reference	Source			References:
AB05	A. baumannii AYE	1	Epidemic MDR strain associated with hospital outbreaks of human infections in France. International clone I			1	Fournier P-E, Vallenet D, Barbe V, Audic S, Ogata H, Poirel L, Richet H, Robert C, Mangenot S, Abergel C, others. 2006. Comparative genomics of multidrug resistance in Acinetobacter baumannii. PLoS genetics 2:e7.
AB06	A. baumannii UKA2	2	Avirulent, MDR strain isolated from a patient in a UK hospital. International clone II			2	Turton JF, Kaufmann ME, Glover J, Coelho JM, Warner M, Pike R, Pitt TL. 2005. Detection and typing of integrons in epidemic strains of Acinetobacter baumannii found in the United Kingdom. Journal of clinical microbiology 43:3074–3082.
AB07	A. baumannii NCTC 13302	UKHSA	MDR strain. International clone II			3	Predari, SC, SC Kaufman, MA Gutierrez, and AN De Paulis. ‘In-Vitro Activity of 16 Antibiotics and Sulbactam against Acinetobacter Calcoaceticus Phenotype A1’. JOURNAL OF CHEMOTHERAPY 3 (1991): 29–29.
AB17	A. baumannii MPT156	This study	Unknown			4	Wand, Matthew E, Lucy J Bock, Jane F Turton, Philip G Nugent, and J Mark Sutton. ‘Acinetobacter Baumannii Virulence Is Enhanced in Galleria Mellonella Following Biofilm Adaptation’. Journal of Medical Microbiology 61, no. 4 (2012): 470–77.
AB18	A. baumannii All8	3	Derived from blood culture of patient in intensive care in Buenos Aires, Argentina			5	Stenzel W, Mannheim W. 1963. On the classification and nomenclature of some nonmotile and coccoid diplobacteria, exhibiting the properties of Achromobacteriaceae. International Journal of Systematic and Evolutionary Microbiology 13:195–200.
AB19	A. baumannii W1	4	Human associated virulent strain. International clone I			6	Turton JF, Ward ME, Woodford N, Kaufmann ME, Pike R, Livermore DM, Pitt TL. 2006. The role of IS Aba1 in expression of OXA carbapenemase genes in Acinetobacter baumannii. FEMS microbiology letters 258:72–77.
AB20	A. baumannii NCTC 10303	5	Isolated from urine (infection)			7	Turton J, Kaufmann M, Warner M, Coelho J, Dijkshoorn L, Van Der Reijden T, Pitt T. 2004. A prevalent, multiresistant clone of Acinetobacter baumannii in Southeast England. Journal of Hospital Infection 58:170–179.
AB22	A. baumannii NCTC 13423	6	Derived from a patient in a UK hospital			8	Audreau A. 1940. Etude du genre Moraxella. Annals de l’Institute Pasteur 64:126–128.
AB23	A. baumannii NCTC 13424	7	Swab of a UK hospital (enviornmental)
AB25	A. baumannii UKA2b	This study	Unknown
AB27	A. baumannii UKA15	4	Unknown
AL04	A. lwoffii clinical isolate	This study	Isolated from a patient at Heartlands Hospital, UK
AL28	A. lwoffii NCTC 5867	UKHSA	Unknown
AL29	A. lwoffii NCTC 10309	5	Isolated from urine (infection)
AL31	A. lwoffii NCTC 5866	8	Unknown
AL32	A. lwoffii MW156	This study	Isolated from endoscope rinsewater
AL33	A. lwoffii MW158	This study	Isolated from endoscope rinsewater
AL44	A. lwoffii E9	This study	Unknown
AL51	A. lwoffii agricultural isolate	This study	Isolated from sheep eye infection
AL52	A. lwoffii agricultural isolate	This study	Isolated from sheep eye infection
AL54	A. lwoffii agricultural isolate	This study	Isolated from sheep eye infection
AL55	A. lwoffii agricultural isolate	This study	Isolated from sheep eye infection

## Sheet: Supp Table S2
Supplementary Table S2 Whole genome sequences generated in this study. All raw reads are listed on NCBI under PRJNA918592.
Isolate identifier	BioSample Accession
AL04	SAMN32597906							AL = A. lwoffii AB= A. baumannii
AB06	SAMN32597907
AB07	SAMN32597908
AB17	SAMN32597909
AB18	SAMN32597910
AB19	SAMN32597911
AB20	SAMN32597912
AB22	SAMN32597913
AB23	SAMN32597914
AB25	SAMN32597915
AB27	SAMN32597916
AL29	SAMN32597917
AL31	SAMN32597918
AL32	SAMN32597919
AL33	SAMN32597920
AL44	SAMN32597921
AL51	SAMN32597922
AL52	SAMN32597923
AL54	SAMN32597924
AL55	SAMN32597925
Meropenem Evolution: AB18 WT1	SAMN32597926
Meropenem Evolution: AB18 WT2	SAMN32597927
Meropenem Evolution: AB18 Mutant 1	SAMN32597928
Meropenem Evolution: AB18 Mutant 2	SAMN32597929
Meropenem Evolution: AB18 Mutant 3	SAMN32597930
Meropenem Evolution: AB18 Mutant 4	SAMN32597931
Meropenem Evolution: AB18 Mutant 5	SAMN32597932
Meropenem Evolution AL28 WT 1	SAMN32597933
Meropenem Evolution AL28 WT 2	SAMN32597934
Meropenem Evolution: AL28 Mutant 1	SAMN32597935
Meropenem Evolution: AL28 Mutant 2	SAMN32597936
Meropenem Evolution: AL28 Mutant 3	SAMN32597937
Meropenem Evolution: AL28 Mutant 4	SAMN32597938
Meropenem Evolution: AL28 Mutant 5	SAMN32597939
Ciprofloxacin Evolution: AB18 WT1	SAMN35816247
Ciprofloxacin Evolution: AB18 WT2	SAMN35816248
Ciprofloxacin Evolution: AB18 Mutant 1	SAMN35816249
Ciprofloxacin Evolution: AB18 Mutant 2	SAMN35816250
Ciprofloxacin Evolution: AB18 Mutant 3	SAMN35816251
Ciprofloxacin Evolution: AB18 Mutant 4	SAMN35816252
Ciprofloxacin Evolution: AB18 Mutant 5	SAMN35816253
Ciprofloxacin Evolution AL28 WT 1	SAMN35816254
Ciprofloxacin Evolution AL28 WT 2	SAMN35816255
Ciprofloxacin Evolution: AL28 Mutant 1	SAMN35816256
Ciprofloxacin Evolution: AL28 Mutant 2	SAMN35816257
Ciprofloxacin Evolution: AL28 Mutant 3	SAMN35816258
Ciprofloxacin Evolution: AL28 Mutant 4	SAMN35816259
Ciprofloxacin Evolution: AL28 Mutant 5	SAMN35816260
Gentamicin Evolution: AB18 WT1	SAMN35816261
Gentamicin Evolution: AB18 WT2	SAMN35816262
Gentamicin Evolution: AB18 Mutant 1	SAMN35816263
Gentamicin Evolution: AB18 Mutant 2	SAMN35816264
Gentamicin Evolution: AB18 Mutant 3	SAMN35816265
Gentamicin Evolution: AB18 Mutant 4	SAMN35816266
Gentamicin Evolution: AB18 Mutant 5	SAMN35816267
Gentamicin Evolution AL28 WT 1	SAMN35816268
Gentamicin Evolution AL28 WT 2	SAMN35816269
Gentamicin Evolution: AL28 Mutant 1	SAMN35816270
Gentamicin Evolution: AL28 Mutant 2	SAMN35816271
Gentamicin Evolution: AL28 Mutant 3	SAMN35816272
Gentamicin Evolution: AL28 Mutant 4	SAMN35816273
Gentamicin Evolution: AL28 Mutant 5	SAMN35816274

## Sheet: Supp Table S3
Supplementary Table S3: The number of rep genes identified by ABRicate compared to the number of closed plasmids deposited on NCBI for a given strain
	ABRicate rep search	NCBI plasmid number
GCA_019343495.1_ASM1934349v1_genomic_AciRep.tab	3	5
GCA_009730095.1_ASM973009v1_genomic_AciRep.tab	3	4
GCA_015602705.1_ASM1560270v1_genomic_AciRep.tab	0	0
GCA_019048305.1_ASM1904830v1_genomic_AciRep.tab	2	5
GCA_019048525.1_ASM1904852v1_genomic_AciRep.tab	5	8
GCA_019787625.1_ASM1978762v1_genomic_AciRep.tab	8	17
GCA_019787645.1_ASM1978764v1_genomic_AciRep.tab	3	5
GCA_002119785.3_ASM211978v3_genomic_AciRep.tab	4	10
GCA_004151415.2_ASM415141v2_genomic_AciRep.tab	6	10

## Sheet: Supp Table S4
Supplementary Table S4: Number, and type of, rep genes highlighted in both species' whole genome sequences by ABRicate
rep type	% A. baumannii	% A. lwoffii
R1-T1	2	0
R1-T2	2	0
R1-T3	1	0
R1-T4	0	0
R1-T5	0	0
R1-T6	1	0
R2-T1	38	0
R3-T1	6	18
R3-T10	1	11
R3-T11	1	0
R3-T12	1	3
R3-T13	3	8
R3-T14	2	18
R3-T15	4	5
R3-T16	1	0
R3-T17	0	0
R3-T18	0	13
R3-T19	0	3
R3-T2	10	3
R3-T20	0	26
R3-T21	0	0
R3-T22	0	0
R3-T23	1	13
R3-T24	0	3
R3-T25	0	37
R3-T26	2	8
R3-T27	1	0
R3-T28	0	0
R3-T29	0	5
R3-T3	14	0
R3-T30	0	0
R3-T31	1	3
R3-T32	0	0
R3-T33	1	13
R3-T34	0	3
R3-T35	0	3
R3-T36	0	0
R3-T37	0	8
R3-T38	0	0
R3-T39	0	0
R3-T4	8	0
R3-T40	0	5
R3-T41	0	0
R3-T42	0	0
R3-T43	1	0
R3-T44	0	0
R3-T45	0	55
R3-T46	0	0
R3-T47	0	0
R3-T48	0	0
R3-T49	0	0
R3-T5	2	0
R3-T50	0	0
R3-T52	0	3
R3-T53	0	0
R3-T54	0	0
R3-T55	0	0
R3-T56	0	0
R3-T57	0	0
R3-T58	0	0
R3-T59	0	0
R3-T6	3	0
R3-T60	32	0
R3-T61	0	32
R3-T62	0	24
R3-T63	0	3
R3-T64	0	0
R3-T65	0	8
R3-T66	0	5
R3-T67	0	0
R3-T68	0	5
R3-T69	0	0
R3-T7	2	0
R3-T8	1	0
R3-T9	12	0
RP-T1	37	0
RP-T2	2	0
RP-T3	0	0
RP-T4	1	0
RP-T5	0	0

## Sheet: Supp Table S5
Supplementary Table S5: Presence of prophage DNA within the genomes of both species, as determined by PHASTER
Species	Accession code	Number of intact phage(s) found	Type of phage(s)
A. baumannii	GCA_001862775.1	0
	GCA_018069995.1	0
	GCA_021173655.1	1	PHAGE_Acinet_vB_AbaS_TRS1_NC_031098(6)
	GCA_009736385.1	2	PHAGE_Acinet_YMC11/11/R3177_NC_041866(26)
			PHAGE_Mannhe_vB_MhM_3927AP2_NC_028766(13)
	GCA_001704685.1	0
	GCA_020251365.1	1	PHAGE_Mannhe_vB_MhM_3927AP2_NC_028766(11)
	GCA_000581875.1	1	PHAGE_Salmon_SSU5_NC_018843(27)
	GCA_904890255.1	0
	GCA_001673825.1	1	PHAGE_Acinet_vB_AbaS_TRS1_NC_031098(7)
	GCA_019920745.1	0
A. lwoffii	GCA_900699155.1	3	PHAGE_Paenib_Tripp_NC_028930(3)
			PHAGE_Acinet_Bphi_B1251_NC_019541(4)
			PHAGE_Acinet_vB_AbaS_TRS1_NC_031098(13)
	GCA_000248355.2	2	PHAGE_Acinet_vB_AbaS_TRS1_NC_031098(12)
			PHAGE_Acinet_YMC11/11/R3177_NC_041866(4)
	GCA_002119785.3	5	PHAGE_Entero_mEp235_NC_019708(6)
			PHAGE_Psychr_Psymv2_NC_023734(11)
			PHAGE_Stx2_c_1717_NC_011357(3)
			PHAGE_Escher_PA28_NC_041935(3)
			PHAGE_Stx2_c_1717_NC_011357(4)
	GCA_013530545.1	2	PHAGE_Acinet_YMC11/11/R3177_NC_041866(13)
			PHAGE_Pseudo_phiCTX_NC_003278(14)
	GCA_006538585.1	2	PHAGE_Acinet_YMC11/11/R3177_NC_041866(4)
			PHAGE_Acinet_vB_AbaS_TRS1_NC_031098(12)
	GCA_009645785.1	1	PHAGE_Pelagi_HTVC010P_NC_020481(5)
	GCA_009730095.1	3	PHAGE_Acinet_vB_AbaS_TRS1_NC_031098(2)
			PHAGE_Stx2_c_Stx2a_F451_NC_049924(3)
			PHAGE_Stx2_II_NC_004914(2)
	GCA_000301755.1	2	PHAGE_Pseudo_Dobby_NC_048109(14)
			PHAGE_Entero_HK022_NC_002166(6)
	GCA_011058205.1	1	PHAGE_Acinet_YMC11/11/R3177_NC_041866(19)
	GCA_000836095.1	2	PHAGE_Acinet_Bphi_B1251_NC_019541(4)
			PHAGE_Acinet_vB_AbaS_TRS1_NC_031098(14)

## Sheet: Supp Table S6
Supplementary Table S6: The presence of DNA defence systems in the genomes of both species, as determined by DefenseFinder
Defence System Type	Type of defence system	Number of hits in A. baumannii genomes	Number of hits in A. lwoffii genomes
PsyrTA	Anti-phage	4795	40
SspBCDE	Anti-phage	2960	0
Gao_Qat	Anti-phage	1985	2
RM__I	Restriction modification system	1262	58
RosmerTA	Anti-phage	1046	14
RM__II	Restriction modification system	843	17
CAS_Class1--I-F	CRISPR-Cas	756	0
Gabija	Anti-phage	526	5
RM__IV	Restriction modification system	408	51
Septu	Anti-phage	404	9
CBASS_II	Anti-phage	377	8
Shedu	Anti-phage	311	5
BREX_I	Anti-phage	261	8
AbiH	Anti-phage	241	1
PARIS_I	Anti-phage	225	0
Mokosh_I	Anti-phage	219	5
DarTG	Toxin-antitoxin	215	0
Retron_III	Anti-phage	151	0
Lamassu-Fam	Restriction modification system	145	2
Zorya_I	Anti-phage	135	0
CBASS_I	Anti-phage	121	11
RM__IIG	Restriction modification system	121	5
RM__III	Restriction modification system	113	9
dGTPase	Anti-phage	109	0
Retron_I_A	Anti-phage	109	3
SEFIR	Anti-phage	98	2
Druantia_III	Anti-phage	88	1
Retron_VI	Anti-phage	87	0
dCTPdeaminase	Anti-phage	82	2
DRT_3	Reverse transcriptase	75	0
SoFic	Anti-phage	60	0
PARIS_II_merge	Anti-phage	56	0
Menshen	Anti-phage	55	0
Abi2	Anti-phage	51	24
Gao_Her_DUF	Anti-phage	50	0
Gao_Ppl	Anti-phage	45	0
Thoeris_II	Anti-phage	38	0
AVAST_IV	Anti-phage	37	2
PARIS_II	Anti-phage	36	0
DRT_2	Anti-phage	33	2
Dsr_II	Anti-phage	31	0
Hachiman	Anti-phage	29	0
Gao_Iet	Anti-phage	26	0
AVAST_III	Anti-phage	24	0
Olokun	Anti-phage	21	2
Dsr_I	Anti-phage	15	0
Kiwa	Anti-phage	13	2
PrrC	Restriction modification system	13	2
Rst_HelicaseDUF2290	Anti-phage	13	0
BstA	Anti-phage	13	0
Retron_IV	Anti-phage	12	0
CBASS_III	Anti-phage	11	0
Lamassu	Anti-phage & plasmid	9	0
Rst_3HP	Restriction modification system	9	0
Gao_Ape	Anti-phage	9	0
Bunzi	Anti-phage	9	0
ShosTA	Toxin-antitoxin	8	0
AVAST_II	Anti-phage	8	0
Gao_RL	Anti-phage	8	0
Gao_TerY	Anti-phage	7	0
Rst_DprA-PPRT	Anti-phage	5	0
Dnd_ABCDE	Restriction modification system	5	0
Thoeris_I	Anti-phage	4	8
RexAB	DNA repair helicase/nuclease	4	0
Retron_I_C	Anti-phage	4	6
Gao_Mza	Anti-phage	3	1
Borvo	Anti-phage	3	0
Dynamins	Anti-phage	3	0
Dnd_ABCDEFGH	Restriction modification system	3	0
CAS_Class1--I	CRISPR-Cas	2	0
BREX_II	Anti-phage	2	0
Retron_XII	Anti-phage	2	0
Retron_VII_2	Anti-phage	1	0
Shango	Anti-phage	1	0
Lit	Anti-phage	1	0
Retron_II	Anti-phage	1	0
Gao_Hhe	Anti-phage	1	0
AVAST_V	Anti-phage	1	0
CAS_Class1--III-B	CRISPR-Cas	1	0
CAS_Cluster	CRISPR-Cas	1	0
BREX_IV	Anti-phage	1	0
BREX	Anti-phage	1	0
Uzume	Anti-phage	1	0
Zorya_II	Anti-phage	1	0
CAS_Class1-Subtype-I-F	CRISPR-Cas	0	5
Viperin	Anti-phage	0	2
Zorya_TypeI	Anti-phage	0	1

## Sheet: Supp Table S7
Supplementary Table S7: The presence of type IV pili-associated genes in both species genomes
Gene	Protein product	% of A. lwoffii	% of A. baumannii
comL	Pilus assembly complex	100	100
comM		100	100
comN		100	100
comO		100	100
comQ	Secretin	100	100
pilB	Pilin assembly ATPase	100	100
pilC	Assembly platform	100	100
pilD	Prepillin peptidase	100	100
pilF	Secretin stability	100	100
pilG	Twitching signal transduction	100	100
pilH		100	100
pilR		100	100
pilT	Retraction ATPase	100	100
pilU		100	100
pilS	Twitching signal transduction	61	100
pilI	Prepillin peptidase	21	100
comA	DNA transport protein	0	5
comE	Pilin	3	0

## Sheet: Supp Table S8
Supplementary Table S8: The variants sequenced in strains evolved in the presence of antibiotics and their respective antibiotic susceptibility
	Mutation information													MIC Results
Strain	CHROM	POS	TYPE	REF	ALT	EVIDENCE	FTYPE	STRAND	NT_POS	AA_POS	EFFECT	LOCUS_TAG	PRODUCT	Ampicillin	Ciprofloxacin	Eythromycin	Ethidium Bromide	Gentamicin	Meropenem	Moxifloxacin	Tetracycline
AB18 Ancestor														16	0.25	8	512	0.25	1	0.06	1
AL28 Ancestor														0.25	<0.03	0.25	8	0.06	0.015	<0.015	0.25
Mero_AB18 WT1	HGMGGKAI_16	233	snp	A	G	G:14 A:0	rRNA	-			intergenic_region	HGMGGKAI_03682	23S ribosomal RNA (partial)	16	0.25	8	512	0.25	0.25	0.06	1
	HGMGGKAI_16	242	snp	T	C	C:14 T:0	rRNA	-			intergenic_region	HGMGGKAI_03682	23S ribosomal RNA (partial)
Mero_AB18 WT2														16	0.25	8	512	0.25	0.5	0.06	1
Mero_AB18 M1	HGMGGKAI_1	416838	del	TA	T	T:18 TA:0	CDS	-	362/654	121/217	frameshift_variant c.362delT p.Leu121fs	HGMGGKAI_00408	AdeN	128	1	32	512	0.5	4	0.25	4
	HGMGGKAI_5	211376	snp	A	G	G:20 A:0	CDS	-	416/3177	139/1058	missense_variant c.416T>C p.Val139Ala	HGMGGKAI_02852	AdeJ
Mero_AB18 M2	HGMGGKAI_1	416914	del	GA	G	G:20 GA:0	CDS	-	286/654	96/217	frameshift_variant c.286delT p.Ser96fs	HGMGGKAI_00408	AdeN	128	1	16	512	0.25	4	0.25	4
	HGMGGKAI_5	210956	snp	G	A	A:20 G:0	CDS	-	836/3177	279/1058	missense_variant c.836C>T p.Ser279Leu	HGMGGKAI_02852	AdeJ
Mero_AB18 M3	HGMGGKAI_5	211377	snp	C	A	A:20 C:0	CDS	-	415/3177	139/1058	missense_variant c.415G>T p.Val139Phe	HGMGGKAI_02852	AdeJ	256	1	32	512	0.5	4	0.25	4
Mero_AB18 M4	HGMGGKAI_1	416672	snp	C	T	T:20 C:0	CDS	-	529/654	177/217	missense_variant c.529G>A p.Gly177Arg	HGMGGKAI_00408	AdeN	128	1	16	512	0.25	4	0.25	4
	HGMGGKAI_5	211320	snp	C	A	A:20 C:0	CDS	-	472/3177	158/1058	missense_variant c.472G>T p.Val158Leu	HGMGGKAI_02852	AdeJ
	HGMGGKAI_366	387	snp	G	A	A:12 G:0
Mero_AB18 M5	HGMGGKAI_2	309478	snp	G	C	C:20 G:0	CDS	+	1693/1833	565/610	missense_variant c.1693G>C p.Val565Leu	HGMGGKAI_01775	Peptidoglycan D,D-transpeptidase PBP3	64	0.5	16	512	0.25	2	0.12	1
	HGMGGKAI_5	211386	snp	A	C	C:20 A:0	CDS	-	406/3177	136/1058	missense_variant c.406T>G p.Phe136Val	HGMGGKAI_02852	AdeJ
	HGMGGKAI_5	256181	snp	A	G	G:14 A:0	CDS	-	44/264	15/87	missense_variant c.44T>C p.Ile15Thr	HGMGGKAI_02892	hypothetical protein
	HGMGGKAI_6	15877	del	TTA	T	T:18 TTA:0	CDS	+	122/2019	41/672	frameshift_variant c.122_123delAT p.Tyr41fs	HGMGGKAI_02904	Peptidoglycan D,D-transpeptidase PBP2
Mero_AL28 WT1	JPHHDCAP_1	62161	snp	T	C	C:20 T:0								0.25	<0.03	0.25	8	0.06	0.03	<0.015	0.25
	JPHHDCAP_3	26899	snp	C	A	A:15 C:0
	JPHHDCAP_3	26943	snp	G	C	C:12 G:0
	JPHHDCAP_3	41687	snp	T	C	C:26 T:0
	JPHHDCAP_3	42008	snp	A	T	T:20 A:0	CDS	+	72/303	24/100	synonymous_variant c.72A>T p.Ala24Ala	JPHHDCAP_03198	HigA1
	JPHHDCAP_4	76996	snp	C	T	T:12 C:0	CDS	-	238/1281	80/426	missense_variant c.238G>A p.Asp80Asn	JPHHDCAP_03293	CzcD
Mero_AL28 WT2	JPHHDCAP_3	41687	snp	T	C	C:16 T:0								0.25	<0.03	0.25	8	0.06	0.03	<0.015	0.25
	JPHHDCAP_3	42008	snp	A	T	T:20 A:0	CDS	+	72/303	24/100	synonymous_variant c.72A>T p.Ala24Ala	JPHHDCAP_03198	HigA1
Mero_AL28 M1														0.5	0.06	0.25	8	0.06	0.06	0.03	<0.12
Mero_AL28 M2	JPHHDCAP_2	1976693	del	CT	C	C:19 CT:0	CDS	-	46/1359	16/452	frameshift_variant c.46delA p.Arg16fs	JPHHDCAP_01997	PhoR	0.5	0.06	0.25	8	0.06	0.06	0.03	<0.12
Mero_AL28 M3														0.5	0.06	0.25	8	0.06	0.06	0.03	<0.12
Mero_AL28 M4	JPHHDCAP_1	62161	snp	T	C	C:20 T:0								0.5	0.06	0.25	8	0.06	0.06	0.03	<0.12
Mero_AL28 M5														0.5	0.06	0.25	8	0.06	0.06	0.03	<0.12
Cipro_AB18 WT1														16	0.25	8	512	0.25	1	0.06	1
Cipro_AB18 WT2														16	0.25	8	512	0.25	1	0.06	1
Cipro_AB18 M1	HGMGGKAI_1	11670	snp	G	T	T:20 G:0	CDS	+	833/1032	278/343	missense_variant c.833G>T p.Arg278Leu	HGMGGKAI_00009	AdeL	16	64	8	512	0.12	0.25	4	2
	HGMGGKAI_3	314460	snp	C	A	A:20 C:0	CDS	-	235/2715	79/904	missense_variant c.235G>T p.Gly79Cys	HGMGGKAI_02241	GyrA
	HGMGGKAI_4	305711	del	CAATAAGCATTTCAGGCTT	C	C:18 CAATAAGCATTTCAGGCTT:0	CDS	-	633/1485	206/494	conservative_inframe_deletion c.616_633delAAGCCTGAAATGCTTATT p.Lys206_Ile211del	HGMGGKAI_02597	NusA
Cipro_AB18 M2	HGMGGKAI_1	671516	snp	C	G	G:20 C:0	CDS	-	88/1074	30/357	missense_variant c.88G>C p.Gly30Arg	HGMGGKAI_00655	AdeS	32	128	32	512	2	1	16	4
	HGMGGKAI_3	314453	snp	G	A	A:20 G:0	CDS	-	242/2715	81/904	missense_variant c.242C>T p.Ser81Leu	HGMGGKAI_02241	GyrA
	HGMGGKAI_9	19938	snp	T	A	A:20 T:0	CDS	+	996/2220	332/739	missense_variant c.996T>A p.Asn332Lys	HGMGGKAI_03384	ParC
Cipro_AB18 M3	HGMGGKAI_1	671516	snp	C	G	G:20 C:0	CDS	-	88/1074	30/357	missense_variant c.88G>C p.Gly30Arg	HGMGGKAI_00655	AdeS	32	128	32	512	2	1	16	4
	HGMGGKAI_3	314453	snp	G	A	A:20 G:0	CDS	-	242/2715	81/904	missense_variant c.242C>T p.Ser81Leu	HGMGGKAI_02241	GyrA
	HGMGGKAI_9	19938	snp	T	A	A:20 T:0	CDS	+	996/2220	332/739	missense_variant c.996T>A p.Asn332Lys	HGMGGKAI_03384	ParC
Cipro_AB18 M4	HGMGGKAI_1	11720	snp	T	A	A:20 T:0	CDS	+	883/1032	295/343	missense_variant c.883T>A p.Phe295Ile	HGMGGKAI_00009	AdeL	16	16	8	512	0.12	0.5	1	2
	HGMGGKAI_1	416694	del	ATCAGGAGATG	A	A:18 ATCAGGAGATG:0	CDS	-	506/654	166/217	frameshift_variant c.497_506delCATCTCCTGA p.Thr166fs	HGMGGKAI_00408	AdeN
	HGMGGKAI_1	1080609	snp	G	A	A:10 G:0	CDS	-	768/1236	256/411	synonymous_variant c.768C>T p.Gly256Gly	HGMGGKAI_01047	hypothetical protein
	HGMGGKAI_4	29576	snp	A	G	G:20 A:0
	HGMGGKAI_4	215409	snp	G	A	A:20 G:0	CDS	+	377/486	126/161	stop_gained c.377G>A p.Trp126*	HGMGGKAI_02523	RppH
Cipro_AB18 M5	HGMGGKAI_1	671171	del	CATTCCAAACCTG	C	C:18 CATTCCAAACCTG:0	CDS	-	432/1074	141/357	conservative_inframe_deletion c.421_432delCAGGTTTGGAAT p.Gln141_Asn144del	HGMGGKAI_00655	AdeS	8	16	32	512	4	1	2	2
	HGMGGKAI_1	1080636	snp	G	T	T:20 G:0	CDS	-	741/1236	247/411	missense_variant c.741C>A p.Asp247Glu	HGMGGKAI_01047	hypothetical protein
	HGMGGKAI_1	1216275	snp	G	T	T:20 G:0	CDS	-	41/1128	14/375	missense_variant c.41C>A p.Ala14Asp	HGMGGKAI_01168	hypothetical protein
	HGMGGKAI_2	443324	snp	T	C	C:20 T:0
	HGMGGKAI_2	443328	ins	T	TCA	TCA:18 T:0
	HGMGGKAI_22	1525	snp	G	A	A:14 G:0	rRNA	-			intergenic_region	HGMGGKAI_03697	23S ribosomal RNA (partial)
Cipro_AL28 WT1	JPHHDCAP_1	65985	snp	C	A	A:20 C:0	CDS	+	502/888	168/295	missense_variant c.502C>A p.Pro168Thr	JPHHDCAP_00066	YfdX2	0.12	<0.03	0.25	8	0.06	0.015	<0.015	<0.12
	JPHHDCAP_1	65990	snp	A	T	T:20 A:0	CDS	+	507/888	169/295	synonymous_variant c.507A>T p.Ala169Ala	JPHHDCAP_00066	YfdX2
	JPHHDCAP_2	2669688	snp	T	A	A:10 T:0
	JPHHDCAP_3	41687	snp	T	C	C:21 T:0
	JPHHDCAP_3	42008	snp	A	T	T:21 A:0	CDS	+	72/303	24/100	synonymous_variant c.72A>T p.Ala24Ala	JPHHDCAP_03198	HigA1
Cipro_Al28 WT2	JPHHDCAP_2	1859296	snp	G	A	A:12 G:0								0.12	<0.03	0.25	8	0.06	0.015	<0.015	<0.12
	JPHHDCAP_3	29282	snp	T	G	G:20 T:0	CDS	+	204/1686	68/561	missense_variant c.204T>G p.Asp68Glu	JPHHDCAP_03182	MerA
	JPHHDCAP_3	30025	snp	T	G	G:20 T:0	CDS	+	947/1686	316/561	missense_variant c.947T>G p.Val316Gly	JPHHDCAP_03182	MerA
	JPHHDCAP_3	31473	ins	A	AGTT	AGTT:18 A:0	CDS	+	33/213	1970-11-01	disruptive_inframe_insertion c.30_32dupTTG p.Cys11dup	JPHHDCAP_03185	hypothetical protein
	JPHHDCAP_3	37827	snp	A	G	G:22 A:0	CDS	+	514/600	172/199	missense_variant c.514A>G p.Arg172Gly	JPHHDCAP_03193	Hin2
	JPHHDCAP_3	41687	snp	T	C	C:26 T:0
	JPHHDCAP_3	42008	snp	A	T	T:20 A:0	CDS	+	72/303	24/100	synonymous_variant c.72A>T p.Ala24Ala	JPHHDCAP_03198	HigA1
	JPHHDCAP_4	76996	snp	C	T	T:12 C:0	CDS	-	238/1281	80/426	missense_variant c.238G>A p.Asp80Asn	JPHHDCAP_03293	CzcD
Cipro_AL28 M1	JPHHDCAP_2	387064	ins	T	TGA	TGA:20 T:0	CDS	+	138/648	46/215	frameshift_variant c.136_137dupGA p.Asp46fs	JPHHDCAP_00481	AdeN	1	1	0.5	8	0.03	0.12	0.25	0.5
	JPHHDCAP_2	397197	del	AATATTACTGAATTTAACT	A	A:16 AATATTACTGAATTTAACT:0	CDS	+	1083/1539	361/512	disruptive_inframe_deletion c.1083_1100delTATTACTGAATTTAACTA p.Ile362_Tyr367del	JPHHDCAP_00491	IlvA
	JPHHDCAP_2	1834404	snp	C	T	T:20 C:0	CDS	+	1354/2472	452/823	missense_variant c.1354C>T p.Arg452Cys	JPHHDCAP_01865	GyrB
Cipro_AL28 M2	JPHHDCAP_2	1994600	snp	C	T	T:20 C:0	CDS	+	680/876	227/291	missense_variant c.680C>T p.Ser227Leu	JPHHDCAP_02013	AtpB	0.5	2	0.5	8	0.03	0.06	0.25	0.25
	JPHHDCAP_2	2593005	snp	C	T	T:20 C:0	CDS	-	383/3177	128/1058	missense_variant c.383G>A p.Arg128Gln	JPHHDCAP_02605	AdeJ
	JPHHDCAP_2	2702012	snp	C	A	A:20 C:0	CDS	+	242/2982	81/993	missense_variant c.242C>A p.Ser81Tyr	JPHHDCAP_02719	GyrA
	JPHHDCAP_3	41687	snp	T	C	C:26 T:0
	JPHHDCAP_3	42008	snp	A	T	T:20 A:0	CDS	+	72/303	24/100	synonymous_variant c.72A>T p.Ala24Ala	JPHHDCAP_03198	HigA1
	JPHHDCAP_4	76996	snp	C	T	T:12 C:0	CDS	-	238/1281	80/426	missense_variant c.238G>A p.Asp80Asn	JPHHDCAP_03293	CzcD
Cipro_AL28 M3	JPHHDCAP_2	1994600	snp	C	T	T:20 C:0	CDS	+	680/876	227/291	missense_variant c.680C>T p.Ser227Leu	JPHHDCAP_02013	AtpB	0.5	2	0.5	8	0.03	0.06	0.25	0.25
	JPHHDCAP_2	2593005	snp	C	T	T:20 C:0	CDS	-	383/3177	128/1058	missense_variant c.383G>A p.Arg128Gln	JPHHDCAP_02605	AdeJ
	JPHHDCAP_2	2702012	snp	C	A	A:20 C:0	CDS	+	242/2982	81/993	missense_variant c.242C>A p.Ser81Tyr	JPHHDCAP_02719	GyrA
	JPHHDCAP_2	2863918	ins	A	AT	AT:18 A:0
	JPHHDCAP_4	76996	snp	C	T	T:12 C:0	CDS	-	238/1281	80/426	missense_variant c.238G>A p.Asp80Asn	JPHHDCAP_03293	CzcD
Cipro_AL28 M4	JPHHDCAP_2	1994600	snp	C	T	T:20 C:0	CDS	+	680/876	227/291	missense_variant c.680C>T p.Ser227Leu	JPHHDCAP_02013	AtpB	0.5	2	0.5	8	0.03	0.06	0.25	0.25
	JPHHDCAP_2	2593005	snp	C	T	T:20 C:0	CDS	-	383/3177	128/1058	missense_variant c.383G>A p.Arg128Gln	JPHHDCAP_02605	AdeJ
	JPHHDCAP_2	2702012	snp	C	A	A:20 C:0	CDS	+	242/2982	81/993	missense_variant c.242C>A p.Ser81Tyr	JPHHDCAP_02719	GyrA
Cipro_AL28 M5	JPHHDCAP_2	1994600	snp	C	T	T:20 C:0	CDS	+	680/876	227/291	missense_variant c.680C>T p.Ser227Leu	JPHHDCAP_02013	AtpB	0.5	2	0.5	8	0.03	0.06	0.25	0.25
	JPHHDCAP_2	2593005	snp	C	T	T:20 C:0	CDS	-	383/3177	128/1058	missense_variant c.383G>A p.Arg128Gln	JPHHDCAP_02605	AdeJ
	JPHHDCAP_2	2702012	snp	C	A	A:20 C:0	CDS	+	242/2982	81/993	missense_variant c.242C>A p.Ser81Tyr	JPHHDCAP_02719	GyrA
Gen_AB18 WT1														16	0.25	8	512	0.25	0.5	0.06	1
Gen_AB18 WT2	HGMGGKAI_1	1442472	snp	C	A	A:14 C:0								16	0.25	8	512	0.25	0.25	0.06	1
Gen_AB18 M1	HGMGGKAI_1	307851	snp	C	T	T:20 C:0	CDS	-	378/579	126/192	stop_gained c.378G>A p.Trp126*	HGMGGKAI_00283	hypothetical protein	8	2	32	512	32	1	0.5	4
	HGMGGKAI_1	672102	snp	C	T	T:20 C:0	CDS	-	277/744	93/247	missense_variant c.277G>A p.Asp93Asn	HGMGGKAI_00656	SrrA
	HGMGGKAI_7	806	snp	C	T	T:20 C:0	CDS	-	1543/2139	515/712	missense_variant c.1543G>A p.Gly515Ser	HGMGGKAI_03070	FusA
	HGMGGKAI_366	246	snp	A	T	T:24 A:0
Gen_AB18 M2	HGMGGKAI_1	671425	snp	T	C	C:20 T:0	CDS	-	179/1074	60/357	missense_variant c.179A>G p.Asp60Gly	HGMGGKAI_00655	RcsC	16	2	32	512	32	1	0.5	2
	HGMGGKAI_1	674000	snp	C	T	T:20 C:0	CDS	+	290/3111	97/1036	missense_variant c.290C>T p.Pro97Leu	HGMGGKAI_00658	AdeB
	HGMGGKAI_7	703	snp	A	G	G:20 A:0	CDS	-	1646/2139	549/712	missense_variant c.1646T>C p.Phe549Ser	HGMGGKAI_03070	FusA
Gen_AB18 M3	HGMGGKAI_1	672107	snp	G	A	A:20 G:0	CDS	-	272/744	91/247	missense_variant c.272C>T p.Ala91Val	HGMGGKAI_00656	SrrA	16	2	16	256	64	1	0.5	2
	HGMGGKAI_1	674117	snp	G	A	A:20 G:0	CDS	+	407/3111	136/1036	missense_variant c.407G>A p.Gly136Glu	HGMGGKAI_00658	AdeB
	HGMGGKAI_7	746	snp	A	T	T:20 A:0	CDS	-	1603/2139	535/712	missense_variant c.1603T>A p.Phe535Ile	HGMGGKAI_03070	FusA
Gen_AB18 M4	HGMGGKAI_1	672107	snp	G	A	A:20 G:0	CDS	-	272/744	91/247	missense_variant c.272C>T p.Ala91Val	HGMGGKAI_00656	SrrA	16	2	32	256	64	1	0.5	2
	HGMGGKAI_1	674117	snp	G	A	A:20 G:0	CDS	+	407/3111	136/1036	missense_variant c.407G>A p.Gly136Glu	HGMGGKAI_00658	AdeB
	HGMGGKAI_7	746	snp	A	T	T:20 A:0	CDS	-	1603/2139	535/712	missense_variant c.1603T>A p.Phe535Ile	HGMGGKAI_03070	FusA
Gen_AB18 M5	HGMGGKAI_1	671161	snp	G	A	A:20 G:0	CDS	-	443/1074	148/357	missense_variant c.443C>T p.Ala148Val	HGMGGKAI_00655	RcsC	16	2	16	512	32	1	0.5	2
	HGMGGKAI_4	215672	snp	G	T	T:20 G:0	CDS	+	70/2295	24/764	stop_gained c.70G>T p.Glu24*	HGMGGKAI_02524	PtsP
	HGMGGKAI_7	806	snp	C	T	T:20 C:0	CDS	-	1543/2139	515/712	missense_variant c.1543G>A p.Gly515Ser	HGMGGKAI_03070	FusA
Gen_AL28 WT1	JPHHDCAP_2	557129	snp	T	G	G:12 T:0								0.25	0.06	0.25	8	0.06	0.03	<0.015	<0.12
	JPHHDCAP_3	26899	snp	C	A	A:14 C:0
	JPHHDCAP_3	30707	snp	G	T	T:20 G:0	CDS	+	1629/1686	543/561	missense_variant c.1629G>T p.Lys543Asn	JPHHDCAP_03182	MerA
	JPHHDCAP_3	37827	snp	A	G	G:22 A:0	CDS	+	514/600	172/199	missense_variant c.514A>G p.Arg172Gly	JPHHDCAP_03193	Hin2
	JPHHDCAP_3	41687	snp	T	C	C:30 T:0
	JPHHDCAP_3	42008	snp	A	T	T:20 A:0	CDS	+	72/303	24/100	synonymous_variant c.72A>T p.Ala24Ala	JPHHDCAP_03198	HigA1
	JPHHDCAP_4	76996	snp	C	T	T:20 C:0	CDS	-	238/1281	80/426	missense_variant c.238G>A p.Asp80Asn	JPHHDCAP_03293	CzcD
	JPHHDCAP_4	77095	snp	T	C	C:20 T:0	CDS	-	139/1281	47/426	missense_variant c.139A>G p.Lys47Glu	JPHHDCAP_03293	CzcD
	JPHHDCAP_4	77302	complex	ATC	TTT	TTT:20 ATC:0
	JPHHDCAP_4	77316	snp	T	C	C:20 T:0
	JPHHDCAP_4	77415	snp	G	C	C:20 G:0	CDS	+	93/393	31/130	synonymous_variant c.93G>C p.Pro31Pro	JPHHDCAP_03294	MerR
	JPHHDCAP_4	77449	snp	G	A	A:20 G:0	CDS	+	127/393	43/130	missense_variant c.127G>A p.Val43Ile	JPHHDCAP_03294	MerR
	JPHHDCAP_4	77472	snp	A	G	G:20 A:0	CDS	+	150/393	50/130	synonymous_variant c.150A>G p.Lys50Lys	JPHHDCAP_03294	MerR
	JPHHDCAP_4	77698	snp	T	C	C:15 T:0	CDS	+	376/393	126/130	synonymous_variant c.376T>C p.Leu126Leu	JPHHDCAP_03294	MerR
Gen_AL28 WT2	JPHHDCAP_1	41290	snp	A	C	C:20 A:0								0.12	<0.03	0.25	8	0.06	0.03	<0.015	<0.12
	JPHHDCAP_2	405216	snp	G	A	A:20 G:0	CDS	+	337/1005	113/334	missense_variant c.337G>A p.Gly113Ser	JPHHDCAP_00497	Ribokinase
	JPHHDCAP_3	8043	snp	A	C	C:20 A:0	CDS	-	409/2463	137/820	missense_variant c.409T>G p.Leu137Val	JPHHDCAP_03157	VirB4
	JPHHDCAP_3	21503	snp	C	A	A:20 C:0	CDS	+	630/777	210/258	missense_variant c.630C>A p.Ser210Arg	JPHHDCAP_03170	Soj2
	JPHHDCAP_3	21513	snp	G	T	T:20 G:0	CDS	+	640/777	214/258	missense_variant c.640G>T p.Val214Phe	JPHHDCAP_03170	Soj2
	JPHHDCAP_3	22311	snp	G	T	T:20 G:0	CDS	+	658/1038	220/345	stop_gained c.658G>T p.Glu220*	JPHHDCAP_03171	KorB
	JPHHDCAP_3	22783	snp	G	T	T:18 G:0
	JPHHDCAP_3	28803	snp	C	G	G:20 C:0	CDS	+	189/426	63/141	synonymous_variant c.189C>G p.Leu63Leu	JPHHDCAP_03181	MerC
	JPHHDCAP_3	37827	snp	A	G	G:10 A:0	CDS	+	514/600	172/199	missense_variant c.514A>G p.Arg172Gly	JPHHDCAP_03193	Hin2
	JPHHDCAP_3	41687	snp	T	C	C:31 T:0
	JPHHDCAP_3	42008	snp	A	T	T:20 A:0	CDS	+	72/303	24/100	synonymous_variant c.72A>T p.Ala24Ala	JPHHDCAP_03198	HigA1
	JPHHDCAP_3	45049	snp	G	T	T:20 G:0
	JPHHDCAP_3	51801	snp	T	G	G:20 T:0	CDS	-	488/1278	163/425	missense_variant c.488A>C p.Tyr163Ser	JPHHDCAP_03207	hypothetical protein
	JPHHDCAP_4	76996	snp	C	T	T:12 C:0	CDS	-	238/1281	80/426	missense_variant c.238G>A p.Asp80Asn	JPHHDCAP_03293	CzcD
Gen_AL28 M1	JPHHDCAP_1	62161	snp	T	C	C:20 T:0								0.25	<0.03	0.25	8	0.25	0.03	0.03	<0.12
	JPHHDCAP_3	10760	snp	T	C	C:20 T:0	CDS	-	1395/2253	465/750	synonymous_variant c.1395A>G p.Glu465Glu	JPHHDCAP_03160	TopA2
	JPHHDCAP_3	10799	snp	T	A	A:20 T:0	CDS	-	1356/2253	452/750	synonymous_variant c.1356A>T p.Pro452Pro	JPHHDCAP_03160	TopA2
	JPHHDCAP_3	10827	snp	T	A	A:20 T:0	CDS	-	1328/2253	443/750	missense_variant c.1328A>T p.Glu443Val	JPHHDCAP_03160	TopA2
	JPHHDCAP_3	11645	snp	T	A	A:16 T:0	CDS	-	510/2253	170/750	synonymous_variant c.510A>T p.Ser170Ser	JPHHDCAP_03160	TopA2
	JPHHDCAP_3	15916	snp	A	T	T:20 A:0	CDS	+	674/1191	225/396	missense_variant c.674A>T p.Glu225Val	JPHHDCAP_03165	hypothetical protein
	JPHHDCAP_3	22781	snp	A	C	C:13 A:0
	JPHHDCAP_3	35260	snp	G	T	T:20 G:0	CDS	-	492/1041	164/346	missense_variant c.492C>A p.Phe164Leu	JPHHDCAP_03189	Acr3
	JPHHDCAP_3	37827	snp	A	G	G:10 A:0	CDS	+	514/600	172/199	missense_variant c.514A>G p.Arg172Gly	JPHHDCAP_03193	Hin2
	JPHHDCAP_3	40361	snp	T	G	G:20 T:0	CDS	+	759/1350	253/449	missense_variant c.759T>G p.Ser253Arg	JPHHDCAP_03196	ChrA1
	JPHHDCAP_3	41687	snp	T	C	C:32 T:0
	JPHHDCAP_3	41695	snp	A	G	G:32 A:0
	JPHHDCAP_3	41710	snp	T	C	C:34 T:0
	JPHHDCAP_3	41764	snp	T	C	C:33 T:0	CDS	+	15/195	1964-05-01	synonymous_variant c.15T>C p.Arg5Arg	JPHHDCAP_03197	hypothetical protein
	JPHHDCAP_3	42008	snp	A	T	T:20 A:0	CDS	+	72/303	24/100	synonymous_variant c.72A>T p.Ala24Ala	JPHHDCAP_03198	HigA1
	JPHHDCAP_3	43869	snp	C	A	A:20 C:0	CDS	+	1371/1878	457/625	missense_variant c.1371C>A p.Asp457Glu	JPHHDCAP_03199	Kup2
	JPHHDCAP_3	45003	snp	T	G	G:20 T:0
	JPHHDCAP_3	47250	snp	T	G	G:11 T:0	CDS	+	619/1446	207/481	missense_variant c.619T>G p.Phe207Val	JPHHDCAP_03202	DNA-cytosine methyltransferase
	JPHHDCAP_3	54268	snp	T	A	A:20 T:0	CDS	-	570/2247	190/748	synonymous_variant c.570A>T p.Pro190Pro	JPHHDCAP_03209	hypothetical protein
	JPHHDCAP_3	54400	snp	A	C	C:20 A:0	CDS	-	438/2247	146/748	synonymous_variant c.438T>G p.Gly146Gly	JPHHDCAP_03209	hypothetical protein
Gen_AL28 M2	JPHHDCAP_1	62161	snp	T	C	C:20 T:0								0.25	<0.03	0.25	8	0.25	0.03	0.03	<0.12
	JPHHDCAP_2	405216	snp	G	A	A:20 G:0	CDS	+	337/1005	113/334	missense_variant c.337G>A p.Gly113Ser	JPHHDCAP_00497	Ribokinase
	JPHHDCAP_3	1505	del	AT	A	A:19 AT:0	CDS	-	540/1425	180/474	frameshift_variant c.540delA p.Gln180fs	JPHHDCAP_03151	hypothetical protein
	JPHHDCAP_3	13375	snp	A	T	T:12 A:0	CDS	+	195/246	65/81	missense_variant c.195A>T p.Lys65Asn	JPHHDCAP_03162	hypothetical protein
	JPHHDCAP_3	13392	del	TTTATAAACAATTACAAGAAAAAAAGCCTGATTAAATCAGGCTTTTTTTC	T	T:10 TTTATAAACAATTACAAGAAAAAAAGCCTGATTAAATCAGGCTTTTTTTC:0	CDS	+	213/246	71/81	frameshift_variant&stop_lost&splice_region_variant c.213_*15delTTATAAACAATTACAAGAAAAAAAGCCTGATTAAATCAGGCTTTTTTTC p.Phe71fs	JPHHDCAP_03162	hypothetical protein
	JPHHDCAP_3	13487	snp	C	G	G:14 C:0	CDS	-	286/321	96/106	missense_variant c.286G>C p.Asp96His	JPHHDCAP_03163	hypothetical protein
	JPHHDCAP_3	18247	snp	G	T	T:20 G:0
	JPHHDCAP_3	20068	snp	C	A	A:20 C:0
	JPHHDCAP_3	25339	snp	A	G	G:20 A:0	CDS	-	305/936	102/311	missense_variant c.305T>C p.Ile102Thr	JPHHDCAP_03174	hypothetical protein
	JPHHDCAP_3	28771	snp	C	A	A:18 C:0	CDS	+	157/426	53/141	missense_variant c.157C>A p.Leu53Met	JPHHDCAP_03181	MerC
	JPHHDCAP_3	28820	snp	G	T	T:18 G:0	CDS	+	206/426	69/141	missense_variant c.206G>T p.Trp69Leu	JPHHDCAP_03181	MerC
	JPHHDCAP_3	28992	del	TCGCCGCTGCGGGCCGGACAG	T	T:16 TCGCCGCTGCGGGCCGGACAG:0	CDS	+	380/426	127/141	frameshift_variant c.380_399delGCCGCTGCGGGCCGGACAGC p.Arg127fs	JPHHDCAP_03181	MerC
	JPHHDCAP_3	29092	snp	A	G	G:19 A:0	CDS	+	14/1686	5/561	missense_variant c.14A>G p.Lys5Arg	JPHHDCAP_03182	MerA
	JPHHDCAP_3	41687	snp	T	C	C:21 T:0
Gen_AL28 M3	JPHHDCAP_3	41687	snp	T	C	C:26 T:0								0.25	<0.03	0.25	8	0.25	0.03	0.03	<0.12
	JPHHDCAP_3	42008	snp	A	T	T:20 A:0	CDS	+	72/303	24/100	synonymous_variant c.72A>T p.Ala24Ala	JPHHDCAP_03198	HigA1
	JPHHDCAP_4	76996	snp	C	T	T:12 C:0	CDS	-	238/1281	80/426	missense_variant c.238G>A p.Asp80Asn	JPHHDCAP_03293	CzcD
Gen_AL28 M4	JPHHDCAP_3	6887	snp	T	G	G:20 T:0	CDS	-	1565/2463	522/820	missense_variant c.1565A>C p.Asn522Thr	JPHHDCAP_03157	VirB4	0.25	<0.03	0.25	8	0.25	0.03	0.03	<0.12
	JPHHDCAP_3	23369	snp	G	C	C:20 G:0	CDS	+	439/669	147/222	missense_variant c.439G>C p.Val147Leu	JPHHDCAP_03172	hypothetical protein
	JPHHDCAP_3	37827	snp	A	G	G:10 A:0	CDS	+	514/600	172/199	missense_variant c.514A>G p.Arg172Gly	JPHHDCAP_03193	Hin2
	JPHHDCAP_3	41687	snp	T	C	C:33 T:0
	JPHHDCAP_3	42008	snp	A	T	T:20 A:0	CDS	+	72/303	24/100	synonymous_variant c.72A>T p.Ala24Ala	JPHHDCAP_03198	HigA1
	JPHHDCAP_4	76996	snp	C	T	T:20 C:0	CDS	-	238/1281	80/426	missense_variant c.238G>A p.Asp80Asn	JPHHDCAP_03293	CzcD
	JPHHDCAP_4	77095	snp	T	C	C:20 T:0	CDS	-	139/1281	47/426	missense_variant c.139A>G p.Lys47Glu	JPHHDCAP_03293	CzcD
	JPHHDCAP_4	77121	snp	A	G	G:20 A:0	CDS	-	113/1281	38/426	missense_variant c.113T>C p.Leu38Pro	JPHHDCAP_03293	CzcD
	JPHHDCAP_4	77148	snp	T	C	C:20 T:0	CDS	-	86/1281	29/426	missense_variant c.86A>G p.Asn29Ser	JPHHDCAP_03293	CzcD
	JPHHDCAP_4	77225	snp	A	G	G:20 A:0	CDS	-	9/1281	3/426	synonymous_variant c.9T>C p.Gly3Gly	JPHHDCAP_03293	CzcD
	JPHHDCAP_4	77235	snp	A	G	G:20 A:0
	JPHHDCAP_4	77253	ins	A	AT	AT:19 A:0
	JPHHDCAP_4	77302	complex	ATC	TTT	TTT:20 ATC:0
	JPHHDCAP_4	77316	snp	T	C	C:20 T:0
	JPHHDCAP_4	77544	complex	ACCTG	TCCTA	TCCTA:16 ACCTG:0	CDS	+	222/393	74/130	missense_variant c.222_226delACCTGinsTCCTA p.LysProGlu74AsnProLys	JPHHDCAP_03294	MerR
	JPHHDCAP_4	77641	snp	C	T	T:15 C:0	CDS	+	319/393	107/130	synonymous_variant c.319C>T p.Leu107Leu	JPHHDCAP_03294	MerR
	JPHHDCAP_4	77698	snp	T	C	C:15 T:0	CDS	+	376/393	126/130	synonymous_variant c.376T>C p.Leu126Leu	JPHHDCAP_03294	MerR
Gen_AL28 M5	JPHHDCAP_1	41290	snp	A	C	C:20 A:0								0.12	<0.03	0.25	8	0.06	0.015	<0.015	0.25
	JPHHDCAP_2	917216	snp	G	A	A:20 G:0	CDS	-	562/1899	188/632	missense_variant c.562C>T p.Leu188Phe	JPHHDCAP_01023	SdhA
	JPHHDCAP_2	1075139	snp	C	T	T:20 C:0	CDS	-	961/1014	321/337	missense_variant c.961G>A p.Ala321Thr	JPHHDCAP_01157	hypothetical protein
	JPHHDCAP_3	19336	snp	T	G	G:20 T:0	CDS	+	279/519	93/172	missense_variant c.279T>G p.Asp93Glu	JPHHDCAP_03168	hypothetical protein
	JPHHDCAP_3	21513	snp	G	T	T:20 G:0	CDS	+	640/777	214/258	missense_variant c.640G>T p.Val214Phe	JPHHDCAP_03170	Soj2
	JPHHDCAP_3	23082	complex	CAGATTATTCAGG	AATATAATTAAGT	AATATAATTAAGT:18 CAGATTATTCAGG:0	CDS	+	152/669	51/222	stop_gained c.152_164delCAGATTATTCAGGinsAATATAATTAAGT p.ProAspTyrSerGly51*	JPHHDCAP_03172	hypothetical protein
	JPHHDCAP_3	24888	snp	C	A	A:20 C:0	CDS	-	756/936	252/311	synonymous_variant c.756G>T p.Ser252Ser	JPHHDCAP_03174	hypothetical protein
	JPHHDCAP_3	28127	snp	T	G	G:20 T:0	CDS	+	180/351	60/116	synonymous_variant c.180T>G p.Val60Val	JPHHDCAP_03179	MerT
	JPHHDCAP_3	30540	del	AAGCTGGTCATCG	A	A:18 AAGCTGGTCATCG:0	CDS	+	1465/1686	489/561	conservative_inframe_deletion c.1465_1476delCTGGTCATCGAG p.Leu489_Glu492del	JPHHDCAP_03182	MerA
	JPHHDCAP_3	31044	del	TGCGGCAACTCGTCGAGCGTCGGC	T	T:16 TGCGGCAACTCGTCGAGCGTCGGC:0	CDS	+	267/366	89/121	frameshift_variant c.267_289delGCAACTCGTCGAGCGTCGGCGCG p.Gln90fs	JPHHDCAP_03183	hypothetical protein
	JPHHDCAP_3	34129	snp	A	T	T:20 A:0	CDS	-	578/705	193/234	missense_variant c.578T>A p.Val193Glu	JPHHDCAP_03188	ArsH
	JPHHDCAP_3	34238	snp	T	A	A:20 T:0	CDS	-	469/705	157/234	missense_variant c.469A>T p.Met157Leu	JPHHDCAP_03188	ArsH
	JPHHDCAP_3	37827	snp	A	G	G:10 A:0	CDS	+	514/600	172/199	missense_variant c.514A>G p.Arg172Gly	JPHHDCAP_03193	Hin2
	JPHHDCAP_3	41687	snp	T	C	C:32 T:0
	JPHHDCAP_3	42008	snp	A	T	T:20 A:0	CDS	+	72/303	24/100	synonymous_variant c.72A>T p.Ala24Ala	JPHHDCAP_03198	HigA1

## Sheet: Supp Table S9
Supplementary Table S9: The presence of biofilm associated genes across the whole genome sequences of A. baumannii and A. lwoffii
Gene	% A. baumannii sequences	% A. lwoffii sequences
pgaC	100	37
pgaA	100	0
pgaB	99	0
pgaD	99	0
csuC	90	0
csuB	89	0
csuA	89	0
blp	82	0
bap	1	0

## Sheet: Supp Table 10
Table S10 Mean generation times (hours) for strains in LB at different temperatures calculated using Growthcurver.
Strain	37°C – Mean generation time ± standard error	30°C - Mean generation time ± standard error	25°C - Mean generation time ± standard error
AL04	1.070 ± 0.165	0.515 ± 0.058	0.960 ± 0.170
AB05	0.650 ± 0.003	0.758 ± 0.070	1.002 ± 0.016
AB19	0.595 ± 0.005	0.758 ± 0.067	0.813 ± 0.032
AB20	0.563 ± 0.017	0.703 ± 0.044	0.839 ± 0.019
AB25	0.861 ± 0.014	0.880 ± 0.063	0.972 ± 0.012
AB27	0.701 ± 0.006	0.740 ± 0.058	0.918 ± 0.045
AL28	0.797 ± 0.406	0.406 ± 0.032	0.818 ± 0.195
AL29	1.689 ± 0.448	0.832 ± 0.189	1.362 ± 0.086
AL32	0.348 ± 0.033	0.337 ± 0.076	0.637 ± 0.135
AL33	0.434 ± 0.117	0.648 ± 0.183	0.784 ± 0.156

[truncated: 3 more sheets: Supp Table S11, Supp Table 12, Supp Table 13]
